# Supplementary material for: Connecting Diagnostics and Clinical Relevance of the α-Gal Syndrome—Individual Sensitization Patterns of Patients with Suspected α-Gal-Associated Allergy
Source: Nutrients. 2025 Apr 30;17(9):1541. doi: 10.3390/nu17091541 (PMC12073179; doi:10.3390/nu17091541)
Supplement: Supplementary file 1 [file nutrients-17-01541-s001.zip]

Archive with 1 entries (1 files):
- nutrients-3582741-supplementary.pdf
